# Supplementary material for: Epidemiological features of hypermucoviscous Klebsiella pneumoniae infection in a coastal city of China: clinical and molecular perspectives
Source: Front Cell Infect Microbiol. 2026 Feb 9;16:1732291. doi: 10.3389/fcimb.2026.1732291 (PMC12926502; doi:10.3389/fcimb.2026.1732291)
Supplement: Supplementary file 1 [file Table1.xlsx]

## Sheet: Sheet1
Strains	TZP_NM	CAZ_NM	FEP_NM	IPM_NM	GEN_NM	TOB_NM	AMK_NM	CIP_NM	LVX_NM	SXT_NM	NIT_NM	ATM_NM	MEM_NM	CXM_NM	CTT_NM	CRO_NM	CSL_ND30	AMC_ND20	CZO_ND30	SAM_NM	CZO_NM	TGC_ND15	CZA_ND30	TZP_ND100	FEP_ND30	GEN_ND10	TOB_ND10	AMK_ND30	CIP_ND5	LVX_ND5	ATM_ND30	IPM_ND10	MEM_ND10	CXM_ND30	CRO_ND30	CAZ_ND30
A21	<=4	<=1	<=1	<=1	<=1	<=1	<=2	<=0.25	<=0.25	<=20	128	<=1	<=0.25	2	<=4	<=1	28	22	23	8
A83	<=4	<=1	<=1	<=1	<=1	<=1	<=2	<=0.25	<=0.25	<=20	64	<=1	<=0.25	<=1	<=4	<=1	29	22	22	8
A74	<=4	<=1	<=1		<=1	<=1	<=2	1	1	40	256	<=1	<=0.25	16	<=4	<=1	23	19	18	16												24
A63	<=4	<=1	<=1	<=1	<=1	<=1	<=2	<=0.25	<=0.25	<=20	32	<=1	<=0.25	2	<=4	<=1	27	23	24	4
A62	<=4	<=1	<=1	<=1	<=1	<=1	<=2	1	1	<=20	256	<=1	<=0.25	4	<=4	<=1	24	18	23	4
A58	<=4	<=1	<=1	<=1	<=1	<=1	<=2	<=0.25	<=0.25	<=20	128	<=1	<=0.25	2	<=4	<=1	28	22	25	8
A37	<=4	2	2	<=1	>=16	8	<=2	>=4	2	>=320	64	16	<=0.25	>=64	<=4	>=64	18	15		>=32	>=64
A29	<=4	<=1	<=1	<=1	<=1	<=1	<=2	<=0.25	<=0.25	<=20	64	<=1	<=0.25	<=1	<=4	<=1	27	23	23	8
A03	<=4	<=1	<=1	<=1	<=1	<=1	<=2	<=0.25	<=0.25	<=20	32	<=1	<=0.25	2	<=4	<=1	28	24	24	8
A08	64	<=1	<=1	<=1	<=1	<=1	<=2	0.5	1	>=320	64	<=1	<=0.25	16	<=4	<=1	15	6	15	>=32
A10	<=4	<=1	<=1	<=1	<=1	<=1	<=2	>=4	>=8	<=20	128	<=1	<=0.25	8	<=4	<=1	26	22	23	8
A13	<=4	<=1	<=1	<=1	<=1	<=1	<=2	1	1	<=20	128	<=1	<=0.25	16	<=4	<=1	23	21	22	8
A26	<=4	<=1	<=1	<=1	<=1	<=1	<=2	<=0.25	<=0.25	<=20	64	<=1	<=0.25	4	<=4	<=1	26	20	23	8
A85	<=4	<=1	<=1	<=1	<=1	<=1	<=2	<=0.25	<=0.25	<=20	64	<=1	<=0.25	<=1	<=4	<=1	25	20	20	4
A07	64	16	>=64	<=1	<=1	<=1	<=2	>=4	>=8	<=20	256	>=64	<=0.25	>=64	<=4	>=64	8	11		>=32	>=64
A79	<=4	<=1	<=1	<=1	<=1	<=1	<=2	<=0.25	<=0.25	<=20		<=1	<=0.25	<=1	<=4	<=1	28	21	24	8
A19	<=4	<=1	<=1	<=1	<=1	<=1	<=2	<=0.25	<=0.25	<=20	64	<=1	<=0.25	<=1	<=4	<=1	30	23	24	4
A24	<=4	<=1	<=1	<=1	<=1	<=1	<=2	<=0.25	<=0.25	<=20	128	<=1	<=0.25	<=1	<=4	<=1	25	22	23	4
A45	<=4	<=1	<=1		<=1	<=1	<=2	<=0.25	<=0.25	<=20	128	<=1	<=0.25	2	<=4	<=1	26	22	22	16												23
A54	<=4	<=1	<=1	<=1	<=1	<=1	<=2	<=0.25	<=0.25	<=20	64	<=1	<=0.25	<=1	<=4	<=1	30	23	25	4
A66	<=4	<=1	<=1	<=1	<=1	<=1	<=2	<=0.25	<=0.25	<=20	64	<=1	<=0.25	4	<=4	<=1	29	23	24	8
A91	<=4	<=1	<=1	<=1	<=1	<=1	<=2	<=0.25	<=0.25	<=20	64	<=1	<=0.25	<=1	<=4	<=1	28	20	24	4
A27	<=4	<=1	<=1	<=1	<=1	<=1	<=2	0.5	1	>=320	64	<=1	<=0.25	2	<=4	<=1	24	14	22	>=32
A05	<=4	<=1	<=1	<=1	<=1	<=1	<=2	<=0.25	<=0.25	<=20	32	<=1	<=0.25	2	<=4	<=1	29	24	25	4
A38	<=4	<=1	<=1	<=1	<=1	<=1	<=2	<=0.25	<=0.25	<=20	32	<=1	<=0.25	2	<=4	<=1	26	20	23	4
A11	<=4	<=1	<=1	<=1	<=1	<=1	<=2	<=0.25	<=0.25	<=20	64	<=1	<=0.25	2	<=4	<=1	26	21	23	8
A82	8	<=1	<=1	<=1	<=1	<=1	<=2	2	4	40	128	<=1	<=0.25	16	<=4	<=1	24	20	20	16
A67	<=4	<=1	<=1		<=1	<=1	<=2	<=0.25	<=0.25	<=20	64	<=1	<=0.25	4	<=4	<=1	24	20	20	8												23
A31	<=4	<=1	<=1	<=1	<=1	<=1	<=2	<=0.25	<=0.25	<=20	64	<=1	<=0.25	2	<=4	<=1	25	16	24	4
A41	<=4	<=1	<=1	<=1	<=1	<=1	<=2	<=0.25	<=0.25	<=20	32	<=1	<=0.25	2	<=4	<=1	27	20	24	8
A60	16	<=1	<=1	<=1	<=1	<=1	<=2	<=0.25	0.5	<=20	128	<=1	<=0.25	16	<=4	<=1	24	20	22	>=32
A61	<=4	<=1	<=1	<=1	<=1	<=1	<=2	<=0.25	<=0.25	<=20	64	<=1	<=0.25	2	<=4	<=1	26	21	23	4
A47	<=4	<=1	<=1	<=1	<=1	<=1	<=2	<=0.25	<=0.25	<=20	32	<=1	<=0.25	2	<=4	<=1	29	23	24	8
A51	<=4	<=1	<=1	<=1	<=1	<=1	<=2	<=0.25	<=0.25	<=20	32	<=1	<=0.25	2	<=4	<=1	26	18	23	8
A72	>=128	>=64	>=64	>=16	>=16	>=16	>=64	>=4	>=8	>=320	256	>=64	>=16	>=64	>=64	>=64	6	6		>=32	>=64	19	22
A90	<=4	<=1	<=1	<=1	>=16	4	<=2	0.5	1	80		<=1	<=0.25	<=1	<=4	<=1	25	21	21	<=2
A40	<=4	<=1	<=1	<=1	<=1	<=1	<=2	<=0.25	<=0.25	<=20	64	<=1	<=0.25	2	<=4	<=1	28	24	25	4
A44	<=4	<=1	<=1	<=1	<=1	<=1	<=2	<=0.25	<=0.25	<=20	64	<=1	<=0.25	2	<=4	<=1	24	22	24	4
A04	<=4	<=1	<=1	<=1	<=1	<=1	<=2	<=0.25	<=0.25	<=20	64	<=1	<=0.25	2	<=4	<=1	17	14	13	>=32
A15	<=4	<=1	<=1	<=1	<=1	<=1	<=2	1	1	>=320	32	<=1	<=0.25	<=1	<=4	<=1	27	17	21	16
A87	<=4	<=1	<=1	<=1	<=1	<=1	<=2	<=0.25	<=0.25	<=20		<=1	<=0.25	<=1	<=4	<=1	27	19	22	8
A43	<=4	<=1	<=1	<=1	<=1	<=1	<=2	<=0.25	<=0.25	<=20	64	<=1	<=0.25	2	<=4	<=1	30	25	25	4
A42	<=4	<=1	<=1	<=1	<=1	<=1	<=2	<=0.25	<=0.25	<=20	64	<=1	<=0.25	2	<=4	<=1	26	21	23	8
A56	<=4	<=1	<=1	<=1	<=1	<=1	<=2	<=0.25	<=0.25	<=20	64	<=1	<=0.25	2	<=4	<=1	24	18	19	>=32
A1	<=4	<=1	<=1	<=1	<=1	<=1	<=2	<=0.25	<=0.25	<=20	64	<=1	<=0.25	2	<=4	<=1	28	24	25	8
A77	<=4	<=1	<=1	<=1	<=1	<=1	<=2	<=0.25	<=0.25	>=320	<=16	<=1	<=0.25	<=1	<=4	<=1	32	24	23	<=2
A02	<=4	2	2	<=1	>=16	8	<=2	>=4	1	>=320	128	4	<=0.25	>=64	<=4	32	18	15		>=32	>=64
A14	<=4	<=1	<=1	<=1	<=1	<=1	<=2	<=0.25	<=0.25	<=20	64	<=1	<=0.25	<=1	<=4	<=1	27	20	22	8
A30	<=4	<=1	<=1	<=1	<=1	<=1	<=2	1	1	>=320	128	<=1	<=0.25	2	<=4	<=1	24	21	23	8
A39	<=4	<=1	<=1	<=1	<=1	<=1	<=2	0.5	1	80	128	<=1	<=0.25	2	<=4	<=1	27	23	23	8
A57	<=4	<=1	<=1	<=1	<=1	<=1	<=2	0.5	1	80	64	<=1	<=0.25	2	<=4	<=1	26	21	23	8
A52	<=4	<=1	<=1	<=1	<=1	<=1	<=2	<=0.25	<=0.25	<=20	64	<=1	<=0.25	2	<=4	<=1	25	21	24	4
A65	<=4	<=1	<=1	<=1	<=1	<=1	<=2	<=0.25	<=0.25	<=20	128	<=1	<=0.25	2	<=4	<=1	24	21	23	8
A32	<=4	<=1	<=1	<=1	<=1	<=1	<=2	1	1	<=20	256	<=1	<=0.25	16	<=4	<=1	26	21	21	16
A71	<=4	<=1	<=1	<=1	<=1	<=1	<=2	<=0.25	0.5	<=20	64	<=1	<=0.25	2	<=4	<=1	28	21	23	4
A59	8	<=1	<=1	<=1	<=1	<=1	<=2	0.5	1	<=20	256	<=1	<=0.25	16	<=4	<=1	22	20	20	16
A06	<=4	<=1	<=1		<=1	<=1	<=2	<=0.25	<=0.25	<=20	128	2	<=0.25	8	<=4	2	26	22	22	>=32												23
A09	<=4	<=1	<=1	<=1	<=1	<=1	<=2	<=0.25	<=0.25	<=20	128	<=1	<=0.25	4	<=4	<=1	25	23	23	8
A16	<=4	<=1	2	<=1	>=16	8	<=2	1	1	>=320	64	2	<=0.25	>=64	<=4	16	20	14		>=32	>=64
A17	<=4	<=1	<=1	<=1	<=1	<=1	<=2	<=0.25	<=0.25	<=20	32	<=1	<=0.25	2	<=4	<=1	29	22	24	4
A18	>=128	>=64	>=64	>=16	>=16	>=16	<=2	>=4	>=8	>=320	256	>=64	>=16	>=64	>=64	>=64	6	6		>=32	>=64	19	17
A20	<=4	<=1	<=1	<=1	<=1	<=1	<=2	<=0.25	<=0.25	<=20	64	<=1	<=0.25	2	<=4	<=1	26	22	23	8
A22	<=4	8	>=64	<=1	<=1	<=1	<=2	<=0.25	0.5	160	256	>=64	<=0.25	>=64	<=4	>=64	13	10		>=32	>=64
A23																	28	24	23					25	30	20	19	21	20	19	30	27	26	17	26	23
A25	<=4	<=1	<=1	<=1	<=1	<=1	<=2	<=0.25	<=0.25	<=20	64	<=1	<=0.25	2	<=4	<=1	27	21	25	8
A28	<=4	<=1	<=1	<=1	<=1	<=1	<=2	<=0.25	<=0.25	<=20	32	<=1	<=0.25	4	<=4	<=1	28	23	23	8
A33	<=4	<=1	<=1	<=1	<=1	<=1	<=2	<=0.25	<=0.25	<=20	64	<=1	<=0.25	4	<=4	<=1	28	23	25	8
A34	8	16	8		<=1	<=1	<=2	>=4	>=8	>=320	256	>=64	<=0.25	>=64	<=4	>=64	15	18		>=32	>=64											28
A36	<=4	2	2	<=1	<=1	<=1	<=2	<=0.25	<=0.25	<=20	<=16	16	<=0.25	>=64	<=4	>=64	19	15		>=32	>=64
A46	<=4	<=1	<=1	<=1	<=1	<=1	<=2	<=0.25	<=0.25	<=20	64	<=1	<=0.25	2	<=4	<=1	25	21	23	8
A55	<=4	<=1	<=1	<=1	<=1	<=1	<=2	<=0.25	<=0.25	<=20	32	<=1	<=0.25	<=1	<=4	<=1	30	25	25	4
A64	<=4	<=1	<=1	<=1	<=1	<=1	<=2	<=0.25	<=0.25	<=20	32	<=1	<=0.25	4	<=4	<=1	24	22	23	8
A68	<=4	<=1	<=1	<=1	<=1	<=1	<=2	<=0.25	<=0.25	<=20	32	<=1	<=0.25	2	<=4	<=1	24	22	23	4
A69	8	<=1	<=1	<=1	<=1	<=1	<=2	2	4	<=20	128	<=1	<=0.25	16	<=4	<=1	27	22	25	16
A70	<=4	<=1	<=1	<=1	<=1	<=1	<=2	<=0.25	<=0.25	<=20	64	<=1	<=0.25	4	<=4	<=1	25	22	24	8
A73	<=4	4	2	<=1	<=1	<=1	<=2	1	1	<=20	64	16	<=0.25	>=64	<=4	>=64	18	11	6	>=32
A75	<=4	<=1	<=1	<=1	<=1	<=1	<=2	<=0.25	<=0.25	<=20	64	<=1	<=0.25	4	<=4	<=1	26	21	23	4
A76	<=4	4	32	<=1	<=1	<=1	<=2	1	1	<=20	32	16	<=0.25	>=64	<=4	>=64	12	12		>=32	>=64
A78	<=4	<=1	<=1	<=1	<=1	<=1	<=2	<=0.25	<=0.25	<=20	64	<=1	<=0.25	<=1	<=4	<=1	28	19	23	4
A81	<=4	<=1	<=1	<=1	<=1	<=1	<=2	<=0.25	<=0.25	<=20	32	<=1	<=0.25	<=1	<=4	<=1	26	23	23	4
A84	<=4	<=1	<=1	<=1	<=1	<=1	<=2	<=0.25	<=0.25	<=20		<=1	<=0.25	<=1	<=4	<=1	26	23	23	4
A86	<=4	<=1	<=1	<=1	<=1	<=1	<=2	<=0.25	<=0.25	<=20		<=1	<=0.25	<=1	<=4	<=1	27	19	23	4
A88	<=4	<=1	<=1	<=1	<=1	<=1	<=2	1	1	40		<=1	<=0.25	<=1	<=4	<=1	30	22	23	8
A50	<=4	<=1	<=1	<=1	<=1	<=1	<=2	<=0.25	<=0.25	<=20	64	<=1	<=0.25	2	<=4	<=1	28	23	24	4
A53	<=4	<=1	<=1	<=1	<=1	<=1	<=2	<=0.25	<=0.25	<=20	64	<=1	<=0.25	4	<=4	<=1	26	21	23	8
A12	8	<=1	<=1	<=1	<=1	<=1	<=2	<=0.25	<=0.25	<=20	128	<=1	<=0.25	4	<=4	<=1	18	13	15	>=32
A80	<=4	<=1	<=1	<=1	<=1	<=1	<=2	<=0.25	<=0.25	<=20	32	<=1	<=0.25	<=1	<=4	<=1	22	20	20	4
A89	<=4	4	4	<=1	>=16	8	<=2	2	1	>=320	64	16	<=0.25	>=64	<=4	>=64	19	6		>=32	>=64
